# Supplementary material for: Perceived partner substance use, genetic predispositions, and their associations with problematic alcohol use, emotional well-being, and relationship quality
Source: Psychol Med. Author manuscript; Available in PMC 2026 May 15. (PMC13040299; doi:10.1017/S0033291726103237)
Supplement: Supplement 2 [file NIHMS2168115-supplement-Supplement_2.xlsx]

## Sheet: Table S1
Table S1. Concordance rates between participant and partner on nicotine and illicit drug use
​	Midlife Male​	Midlife Female​	Later life Male​	Later life Female​
Tobacco/Nicotine​	​	​	​	​
Participant recently used​	76 (23.2%)​	28 (5.7%)​	101 (15.3%)​	69 (7.9%)​
Concordant​	231 (70.4%)​	362 (73.4%)​	487 (74.0%)​	656 (74.7%)​
Partner recently used​	12 (3.7%)​	92 (18.7%)​	37 (5.6%)​	109 (12.4%)​
Illicit Drugs​	​	​	​	​
Participant recently used​	7 (2.1%)​	3 (0.6%)​	13 (2.0%)​	7 (0.8%)​
Concordant​	301 (91.8%)​	465 (94.3%)​	606 (92.1%)​	821 (93.5%)​
Partner recently used​	12 (3.7%)​	12 (2.4%)​	9 (1.4%)​	10 (1.1%)​

## Sheet: Table S2
Table S2. Models examining participant-partner substance use concordance
	Alcohol Frequency			Frequency of Drunkenness			Frequency of Heavy Drinking			Past Year Nicotine Use			Frequency of Cannabis Use
	beta	se	p-value	beta	se	p-value	beta	se	p-value	beta	se	p-value	beta	se	p-value
Intercept	-0.62055	0.06675	<2e-16	-0.20268	0.07212	0.004992	-0.40463	0.07069	1.18e-08	-3.57263	0.25812	< 2e-16	-0.46539	0.06808	1.05e-11
Participant Substance Use	0.39119	0.01953	<2e-16	0.07216	0.02142	0.000767	0.21582	0.02118	< 2e-16	1.67084	0.13218	< 2e-16	0.30579	0.02022	< 2e-16
relationship length	0.03166	0.02395	0.186	-0.07765	0.02609	0.002945	-0.07876	0.02563	0.00215	-0.324	0.07846	3.63e-05	-0.04726	0.02463	0.05513
sex	0.38804	0.03914	<2e-16	0.15751	0.04238	0.000207	0.29743	0.04151	1.05e-12	1.01734	0.13083	7.49e-15	0.2553	0.03996	2.02e-10
age group	0.0251	0.05006	0.616	-0.12741	0.05456	0.019619	-0.17478	0.05333	0.00106	-0.08846	0.14371	0.538	0.17594	0.05119	0.000598
sex by substance	0.19756	0.03877	3.77e-07	0.03194	0.04379	0.465877	0.32322	0.04246	3.92e-14	-0.12966	0.26368	0.623	0.30683	0.04028	3.77e-14
age group by substance	0.0216	0.0441	0.624	0.04406	0.04334	0.309449	-0.02982	0.04396	0.49761	0.06458	0.25277	0.798	0.10539	0.04048	0.00929
Note. The outcome for each of the above models was the perceived partner susbstance use measure. "Participant Substance Use" refers to the participant report of their own substance use.

## Sheet: Table S3
Table S3.Gene-Environment Correlation Models
	Alcohol Frequency			Frequency of Drunkenness			Frequency of Heavy Drinking			Past Year Nicotine Use			Frequency of Cannabis Use
	beta	se	p-value	beta	se	p-value	beta	se	p-value	beta	se	p-value	beta	se	p-value
Intercept	-0.3681	0.08512	1.6e-05	-0.04743	0.08655	0.58372	-0.19313	0.08362	0.021	-2.13805	0.25241	< 2e-16	-0.05757	0.08496	0.498046
PGS	0.01045	0.02849	0.714	0.007486	0.02849	0.79276	0.01675	0.02746	0.54201	0.02336	0.07838	0.765702	0.005351	0.02828	0.849941
relationship length	0.009188	0.02965	0.757	-0.02644	0.03003	0.37875	-0.07892	0.02902	0.00659	-0.29589	0.08701	0.000673	-0.00512	0.02951	0.862283
sex	0.2606	0.04276	1.3e-09	0.1374	0.04394	0.00179	0.23502	0.0424	3.35e-08	0.74922	0.12722	3.88e-09	0.1628	0.04287	0.000151
age group	0.002074	0.0561	0.971	-0.06868	0.05727	0.23057	-0.17662	0.05533	0.00143	-0.18274	0.14876	0.2193	0.2372	0.05602	2.4e-05
marital status	-0.01455	0.05622	0.796	-0.188	0.05712	0.00102	-0.13223	0.05526	0.01681	-0.6908	0.14702	2.62e-06	-0.3896	0.05607	4.9e-12
genetic similarity group	-0.2999	0.0617	1.45e-06	-0.04543	0.05737	0.42873	-0.15905	0.05549	0.00432	-0.26171	0.16637	0.115702	0.04977	0.05948	0.403073
Note. The outcome of each of the above models was each of the perceived partner substance use measures. "PGS" stands for the participant's polygenic score indexing genetic liability for alcohol consumption

## Sheet: Table S4
Table S4. Perceived Partner Substance Use as a Moderator of Genetic Predispositions
Outcome: Alcohol Use Frequency
	Alcohol Frequency			Frequency of Drunkenness			Frequency of Heavy Drinking			Past Year Nicotine Use			Frequency of Cannabis Use
	beta	se	p-value	beta	se	p-value	beta	se	p-value	beta	se	p-value	beta	se	p-value
Intercept	0.74465	0.07867	< 2e-16	0.614	0.08418	4.25e-13	0.6438	0.08382	2.43e-14	0.6122	0.08417	4.97e-13	0.61128	0.08391	4.55e-13
relationship length	0.01416	0.0273	0.60409	0.009159	0.02939	0.75533	0.02074	0.02926	0.47866	0.01164	0.02938	0.6919	0.01066	0.02921	0.715252
sex	-0.3859	0.03977	< 2e-16	-0.2947	0.04211	3.55e-12	-0.3202	0.04207	4.15e-14	-0.2968	0.0424	3.5e-12	-0.30118	0.04202	1.07e-12
age group	-0.07038	0.05164	0.17303	-0.07726	0.05547	0.1638	-0.05405	0.05532	0.3287	-0.07422	0.05531	0.17977	-0.09208	0.05532	0.096164
marital status	-0.16335	0.05176	0.00162	-0.1574	0.05582	0.00484	-0.1559	0.05547	0.00499	-0.1544	0.05587	0.00577	-0.13232	0.05597	0.018176
genetic similarity group	-0.01273	0.0562	0.82085	-0.1301	0.06409	0.04275	-0.1046	0.06355	0.10013	-0.1239	0.06406	0.05341	-0.13497	0.06388	0.034959
PGS	0.04925	0.01994	0.0136	0.03837	0.02146	0.07399	0.03703	0.02133	0.08265	0.03894	0.02144	0.06944	0.04133	0.02142	0.053773
Partner substance use	0.35876	0.02016	< 2e-16	0.03724	0.0211	0.0777	0.1353	0.0218	6.61e-10	0.02712	0.02147	0.20663	0.0733	0.02157	0.000692
PGS x partner substance use	0.08988	0.02128	2.5e-05	-0.01627	0.01793	0.36452	0.003793	0.02207	0.86359	0.003494	0.02045	0.86435	-0.0442	0.01847	0.016785
Outcome: Frequency of Drunkenness
	Alcohol Frequency			Frequency of Drunkenness			Frequency of Heavy Drinking			Past Year Nicotine Use			Frequency of Cannabis Use
	beta	se	p-value	beta	se	p-value	beta	se	p-value	beta	se	p-value	beta	se	p-value
Intercept	0.16579	0.08087	0.0405	0.1244	0.08094	0.12446	0.1392	0.08118	0.086568	0.1314	0.08082	0.103999	0.1156	0.08106	0.1539
relationship length	-0.02266	0.02801	0.4187	-0.01935	0.02815	0.49195	-0.0143	0.02825	0.612735	-0.01619	0.02812	0.5649	-0.02357	0.02812	0.4021
sex	-0.13436	0.04111	0.0011	-0.1118	0.04108	0.00655	-0.1232	0.04133	0.002914	-0.1226	0.0413	0.003032	-0.1057	0.04117	0.0103
age group	0.06222	0.05317	0.242	0.07005	0.05356	0.19109	0.0799	0.05381	0.137712	0.06614	0.05337	0.215341	0.0566	0.05372	0.2922
marital status	-0.01552	0.05316	0.7704	-0.005911	0.05362	0.91222	-0.008504	0.0537	0.874185	0.008311	0.05365	0.8769	0.0008867	0.05407	0.9869
genetic similarity group	0.10188	0.05504	0.0647	0.07181	0.05522	0.19395	0.08304	0.05511	0.132392	0.07197	0.05498	0.191037	0.06084	0.05529	0.2716
PGS	0.04056	0.02029	0.0458	0.03763	0.02021	0.06272	0.03947	0.02022	0.05102	0.03649	0.02015	0.070244	0.03935	0.02026	0.0522
Partner substance use	0.11134	0.02072	8.55e-08	0.06405	0.02054	0.00184	0.08202	0.0213	0.000121	0.07396	0.02067	0.000355	0.02628	0.02093	0.2095
PGS x partner substance use	0.03058	0.02194	0.1636	0.03298	0.0175	0.05955	0.05323	0.02165	0.014017	0.001981	0.01986	0.920558	-0.03541	0.01804	0.0498
Outcome: Frequency of Heavy Drinking
	Alcohol Frequency			Frequency of Drunkenness			Frequency of Heavy Drinking			Past Year Nicotine Use			Frequency of Cannabis Use
	beta	se	p-value	beta	se	p-value	beta	se	p-value	beta	se	p-value	beta	se	p-value
Intercept	0.49569	0.08063	9.39e-10	0.45694	0.08052	1.58e-08	0.4895	0.08016	1.21e-09	0.45999	0.08036	1.19e-08	0.44752	0.08025	2.77e-08
relationship length	-0.07424	0.02795	0.007957	-0.07633	0.02802	0.006507	-0.06286	0.02791	0.0244	-0.06671	0.02797	0.01716	-0.07503	0.02784	0.0071
sex	-0.24443	0.04092	2.73e-09	-0.22572	0.04079	3.55e-08	-0.2525	0.04074	6.91e-10	-0.2365	0.04101	9.32e-09	-0.22126	0.04073	6.23e-08
age group	-0.0863	0.05299	0.103516	-0.08624	0.05326	0.105564	-0.06097	0.05311	0.25109	-0.08199	0.05304	0.12231	-0.10091	0.05317	0.05784
marital status	-0.17966	0.05302	0.000716	-0.15957	0.05335	0.002816	-0.1614	0.05304	0.00237	-0.14594	0.05335	0.00628	-0.1508	0.05353	0.0049
genetic similarity group	0.1487	0.05567	0.007748	0.1086	0.05577	0.051926	0.137	0.05525	0.01336	0.11684	0.05533	0.03509	0.10546	0.05509	0.05605
PGS	0.04686	0.02029	0.021029	0.04237	0.02016	0.035755	0.0402	0.02002	0.04478	0.04213	0.02008	0.03606	0.04461	0.02008	0.02648
Partner substance use	0.10884	0.02066	1.52e-07	0.07385	0.02041	0.000303	0.1615	0.02101	2.31e-14	0.09755	0.02056	2.22e-06	0.04891	0.02072	0.01835
PGS x partner substance use	0.03555	0.02186	0.104025	-0.04495	0.01739	0.009801	-0.001187	0.02136	0.95569	-0.02184	0.01973	0.26838	-0.05684	0.01785	0.00147
Note. The models are grouped by outcome (participant alcohol use) by row and grouped by moderator (perceived partner substance use) by column. "PGS" stands for the participant's polygenic score indexing genetic liability for alcohol consumption

## Sheet: Table S5
Table S5. Associations between Substance use discordance and wellbeing outcomes
Outcome: Emotional Wellbeing
	Alcohol Frequency			Frequency of Drunkenness			Frequency of Heavy Drinking			Past Year Nicotine Use			Frequency of Cannabis Use
	beta	se	p-value	beta	se	p-value	beta	se	p-value	beta	se	p-value	beta	se	p-value
Intercept	-0.274047	0.146495	0.06175	-0.23521	0.13514	0.0822	-0.212161	0.140627	0.132	-0.24552	0.13396	0.0672	-0.2074	0.13871	0.1352
Discordance	-0.119503	0.04303	0.00561	-0.20737	0.09536	0.03	-0.058619	0.05796	0.312	-0.16323	0.08073	0.0435	0.02236	0.05355	0.6763
Particpant higher	-0.001138	0.101949	0.9911	-0.08232	0.08809	0.3503	-0.064723	0.09092	0.477	N/A	N/A	N/A	-0.29591	0.12038	0.0142
Partner higher	0.137848	0.107575	0.20041	-0.11342	0.10625	0.2861	-0.05768	0.110868	0.603	N/A	N/A	N/A	-0.11027	0.13764	0.4233
sex	0.061098	0.070017	0.38315	0.10106	0.0686	0.1412	0.091635	0.070622	0.195	0.09977	0.0681	0.1433	0.09301	0.07029	0.1861
age group	0.083677	0.088694	0.34574	0.11679	0.08882	0.1889	0.094078	0.090602	0.299	0.10405	0.0894	0.2448	0.15964	0.09042	0.0779
length of relationship	0.076028	0.046918	0.10552	0.05835	0.04735	0.2182	0.060544	0.047714	0.205	0.05966	0.04783	0.2126	0.0687	0.04726	0.1464
marital status	0.144254	0.087485	0.09955	0.1215	0.08751	0.1654	0.106223	0.088771	0.232	0.15537	0.08796	0.0777	0.12064	0.08883	0.1748
Participant substance use	-0.01409	0.0486	0.77195	0.02074	0.06163	0.7365	-0.008481	0.050427	0.866	N/A	N/A	N/A	0.01775	0.05357	0.7404
Partner substance use	0.008428	0.049714	0.86542	0.10411	0.08198	0.2045	-0.036479	0.046774	0.436	N/A	N/A	N/A	-0.08302	0.05004	0.0975
Outcome: Perceived Stress
	Alcohol Frequency			Frequency of Drunkenness			Frequency of Heavy Drinking			Past Year Nicotine Use			Frequency of Cannabis Use
	beta	se	p-value	beta	se	p-value	beta	se	p-value	beta	se	p-value	beta	se	p-value
Intercept	-0.32672	0.14493	0.02444	-0.34336	0.133089	0.0101	-0.358917	0.138054	0.0095	-0.32802	0.1317	0.013	-0.397022	0.136589	0.00375
Discordance	0.08898	0.04262	0.03713	0.157806	0.093974	0.0935	-0.042192	0.056857	0.45827	0.10504	0.07951	0.18688	-0.042723	0.052698	0.41778
Particpant higher	0.04413	0.10086	0.66186	0.002406	0.086704	0.9779	0.003972	0.089381	0.96457	N/A	N/A	N/A	0.291836	0.118632	0.0141
Partner higher	-0.09473	0.10661	0.3745	0.053423	0.104509	0.6094	-0.116132	0.108717	0.28575	N/A	N/A	N/A	0.198347	0.135465	0.14354
sex	0.11702	0.06903	0.09045	0.10345	0.067294	0.1246	0.117136	0.06907	0.09032	0.0889	0.06676	0.1834	0.108383	0.068948	0.11638
age group	0.25546	0.08766	0.00366	0.249611	0.087401	0.0044	0.264157	0.088823	0.00303	0.25966	0.08785	0.00321	0.117308	0.087519	0.01603
length of relationship	-0.1254	0.04656	0.00722	-0.1094	0.046779	0.0196	-0.117157	0.046976	0.01283	-0.1085	0.04718	0.02172	-0.114279	0.046714	0.01464
marital status	0.11499	0.08663	0.18474	0.125481	0.086265	0.1462	0.14249	0.087206	0.10266	0.1033	0.08657	0.23311	0.117308	0.087519	0.1805
Participant substance use	-0.04908	0.04816	0.30848	0.03138	0.060768	0.6057	0.06846	0.049511	0.16714	N/A	N/A	N/A	-0.006161	0.052757	0.90706
Partner substance use	-0.03281	0.04915	0.50462	-0.107275	0.080748	0.1844	0.053461	0.045831	0.24378	N/A	N/A	N/A	0.023056	0.049268	0.63993
Outcome: Self-Efficacy
	Alcohol Frequency			Frequency of Drunkenness			Frequency of Heavy Drinking			Past Year Nicotine Use			Frequency of Cannabis Use
	beta	se	p-value	beta	se	p-value	beta	se	p-value	beta	se	p-value	beta	se	p-value
Intercept	0.125182	0.146471	0.393	0.091064	0.135286	0.501	0.06969	0.13996	0.619	0.162277	0.133112	0.223	0.1343	0.1381	0.331
Discordance	-0.016408	0.043116	0.704	-0.100258	0.095578	0.295	0.034	0.05757	0.555	-0.101121	0.08042	0.209	0.0256	0.05324	0.631
Particpant higher	0.003269	0.10191	0.974	0.080552	0.08808	0.361	0.09155	0.09071	0.313	N/A	N/A	N/A	0.01769	0.11997	0.883
Partner higher	0.022614	0.107925	0.834	0.080897	0.106062	0.446	0.09113	0.11005	0.408	N/A	N/A	N/A	0.13568	0.13681	0.322
sex	-0.058169	0.069479	0.403	-0.038675	0.068122	0.57	-0.02743	0.06973	0.694	-0.057466	0.067168	0.393	-0.06428	0.06944	0.355
age group	-0.005177	0.088466	0.953	-0.006009	0.088747	0.946	-0.01773	0.08989	0.844	0.001443	0.088633	0.987	0.01741	0.08977	0.846
length of relationship	0.018816	0.04719	0.69	0.026383	0.04768	0.58	0.02091	0.04775	0.662	0.018461	0.047798	0.699	0.02764	0.04737	0.56
marital status	-0.052463	0.08761	0.549	-0.074251	0.087739	0.398	-0.06944	0.08844	0.433	-0.0506	0.087469	0.563	-0.07362	0.0885	0.406
Participant substance use	0.023202	0.048738	0.634	0.011991	0.061846	0.846	-0.0333	0.05017	0.507	N/A	N/A	N/A	-0.06184	0.05333	0.247
Partner substance use	0.058891	0.049615	0.236	0.04607	0.082085	0.575	-0.0401	0.04635	0.387	N/A	N/A	N/A	-0.03238	0.04979	0.516
Outcome: Social Relationships
	Alcohol Frequency			Frequency of Drunkenness			Frequency of Heavy Drinking			Past Year Nicotine Use			Frequency of Cannabis Use
	beta	se	p-value	beta	se	p-value	beta	se	p-value	beta	se	p-value	beta	se	p-value
Intercept	-0.411082	0.145809	0.00493	-0.44801	0.133207	0.000807	-0.383451	0.139323	0.00605	-0.3383	0.1323	0.01073	-0.29211	0.13684	0.03309
Discordance	-0.092372	0.042896	0.03158	-0.291909	0.094072	0.001982	-0.026864	0.057359	0.63967	-0.1954	0.07986	0.01463	0.03951	0.05278	0.4543
Particpant higher	0.044793	0.101468	0.65901	0.177674	0.086767	0.040914	0.034062	0.090239	0.70593	N/A	N/A	N/A	-0.24735	0.11887	0.03777
Partner higher	0.099491	0.10733	0.35422	-0.056808	0.104557	0.587059	-0.117154	0.109666	0.28572	N/A	N/A	N/A	-0.19775	0.13565	0.1453
sex	0.11274	0.069347	0.10442	0.165415	0.067276	0.014169	0.154951	0.069612	0.02631	0.1331	0.06689	0.04703	0.11326	0.06895	0.10089
age group	-0.002697	0.088146	0.9756	0.002479	0.087453	0.977396	-0.004272	0.089592	0.96198	-6.744e-05	0.08813	0.99939	0.05373	0.08903	0.5463
length of relationship	0.041554	0.046891	0.37579	0.036396	0.046858	0.437545	0.032325	0.047451	0.49591	0.01934	0.04743	0.68346	0.03207	0.04687	0.49399
marital status	0.260888	0.087179	0.00285	0.235733	0.086358	0.006476	0.228539	0.088021	0.00959	0.2696	0.0869	0.00199	0.24823	0.08769	0.00476
Participant substance use	-0.001221	0.048477	0.97991	0.055617	0.060843	0.360929	-0.027999	0.049963	0.57537	N/A	N/A	N/A	-0.03325	0.05285	0.52941
Partner substance use	0.028045	0.04943	0.57062	0.183416	0.080821	0.023507	0.005374	0.046217	0.90747	N/A	N/A	N/A	-0.01439	0.04935	0.7706
Outcome: Negative Affect
	Alcohol Frequency			Frequency of Drunkenness			Frequency of Heavy Drinking			Past Year Nicotine Use			Frequency of Cannabis Use
	beta	se	p-value	beta	se	p-value	beta	se	p-value	beta	se	p-value	beta	se	p-value
Intercept	-0.21463	0.14419	0.13701	-0.281663	0.132001	0.0332	-0.27913	0.13757	0.04278	-0.22449	0.13101	0.08699	-0.324837	0.135033	0.01637
Discordance	0.09093	0.04242	0.032369	0.177703	0.093231	0.057	-0.03315	0.05663	0.5585	0.1035	0.07909	0.191	-0.059024	0.052075	0.25737
Particpant higher	0.0384	0.10034	0.702043	0.133472	0.085971	0.1209	0.09294	0.08911	0.29729	N/A	N/A	N/A	0.376439	0.1173	0.00138
Partner higher	-0.12628	0.10615	0.234514	0.094892	0.103579	0.3599	-0.02329	0.10826	0.8297	N/A	N/A	N/A	0.232697	0.13385	0.08251
sex	0.10456	0.06857	0.1277	0.088509	0.066614	0.1844	0.09822	0.0687	0.15322	0.07485	0.06629	0.25921	0.098325	0.068022	0.14874
age group	0.13166	0.08717	0.131342	0.121569	0.086644	0.161	0.12835	0.08845	0.14713	0.13171	0.08731	0.13182	0.06622	0.087841	0.45116
length of relationship	-0.15358	0.04638	0.000968	-0.129888	0.046459	0.0053	-0.14075	0.04687	0.00275	-0.13632	0.04696	0.00379	-0.140019	0.046259	0.00255
marital status	0.04769	0.08622	0.580284	0.064249	0.085587	0.4531	0.06695	0.08692	0.44136	0.03387	0.08608	0.69406	0.062679	0.08653	0.46905
Participant substance use	-0.03163	0.04794	0.509609	-0.009308	0.060305	0.8774	0.02273	0.04933	0.64508	N/A	N/A	N/A	0.003582	0.052151	0.94526
Partner substance use	-0.01196	0.04888	0.806693	-0.101625	0.08009	0.2048	0.05744	0.04562	0.20835	N/A	N/A	N/A	0.05064	0.048694	0.29868
Outcome: Relationship Quality
	Alcohol Frequency			Frequency of Drunkenness			Frequency of Heavy Drinking			Past Year Nicotine Use			Frequency of Cannabis Use
	beta	se	p-value	beta	se	p-value	beta	se	p-value	beta	se	p-value	beta	se	p-value
Intercept	-0.32759	0.08754	0.000187	-0.2838	0.08074	0.00045	-0.35436	0.08423	2.69e-05	-0.2653	0.0821	0.00125	-0.2231	0.08376	0.00779
Discordance	-0.12065	0.02529	1.95e-06	-0.06016	0.06554	0.358839	0.03404	0.03569	0.3403	-0.136	0.04942	0.00598	-0.004582	0.03397	0.89274
Particpant higher	-0.1648	0.06028	0.006307	-0.02905	0.05494	0.597004	0.04276	0.05602	0.4453	N/A	N/A	N/A	-0.1716	0.07001	0.01434
Partner higher	0.09602	0.06414	0.13451	-0.2089	0.0613	0.000665	-0.13964	0.06529	0.0326	N/A	N/A	N/A	-0.1503	0.08579	0.07988
sex	0.0344	0.04178	0.410286	0.02593	0.04042	0.521247	0.04688	0.04192	0.2635	-0.006662	0.04124	0.87169	-0.008726	0.04192	0.83513
age group	0.06509	0.05298	0.219369	0.06536	0.05277	0.215608	0.04825	0.05359	0.368	0.06467	0.05387	0.23012	0.1018	0.05378	0.05838
length of relationship	-0.14182	0.02832	5.94e-07	-0.1609	0.02826	1.4e-08	-0.16029	0.02859	2.32e-08	-0.1573	0.02905	6.8e-08	-0.1511	0.02869	1.53e-07
marital status	0.37767	0.05271	1.05e-12	0.3559	0.05238	1.38e-11	0.37442	0.0531	2.36e-12	0.383	0.05379	1.44e-12	0.3458	0.05434	2.37e-10
Participant substance use	0.16511	0.02919	1.75e-08	0.007227	0.04562	0.874146	-0.03895	0.03058	0.2029	N/A	N/A	N/A	0.01074	0.03353	0.74868
Partner substance use	-0.10027	0.0294	0.000661	-0.124	0.05038	0.013895	-0.14633	0.02818	2.27e-07	N/A	N/A	N/A	-0.05028	0.02901	0.08324
Note. The models are grouped by outcome (wellbeing measure) by row and grouped by substance use disocordance measure by column.
